# Supplementary material for: Activatable Peptides for Rapid and Simple Visualization of Protease Activity Secreted in Living Cells
Source: Int J Mol Sci. 2022 Jan 30;23(3):1605. doi: 10.3390/ijms23031605 (PMC8836073; doi:10.3390/ijms23031605)
Supplement: Supplementary file 1 [file ijms-23-01605-s001.zip]

Archive with 5 entries (5 files):
- Movie S1.avi
- Movie S2.avi
- Movie S3.avi
- Movie S4.avi
- Supplementary Materials.pdf
